# Supplementary material for: Genome Size Covaries More Positively with Propagule Size than Adult Size: New Insights into an Old Problem
Source: Biology (Basel). 2021 Mar 26;10(4):270. doi: 10.3390/biology10040270 (PMC8067107; doi:10.3390/biology10040270)
Supplement: Supplementary file 1 [file biology-10-00270-s001.zip]

Archive with 1 entries (1 files):
- biology-1125161-supplementary.xls
