# Supplementary material for: Genome Size Covaries More Positively with Propagule Size than Adult Size: New Insights into an Old Problem
Source: Biology (Basel). 2021 Mar 26;10(4):270. doi: 10.3390/biology10040270 (PMC8067107; doi:10.3390/biology10040270)
Supplement: Supplementary file 1 [file biology-10-00270-s001.zip › biology-1125161-supplementary.xls]

## Sheet: Crustacean GS vs FM & EM
	Table S1
Habitat	Order	Species	Female mass (mg)	Egg mass (mg)	Genome size (C-value)		Cell type
FW	Branchiopoda (Cladocera)	Bosmina longirostris	0.0192	0.0022	0.19		Exopodite
		Ceriodaphnia reticulata	0.0111	0.0035	0.23		Exopodite
		Daphnia ambigua	0.0161	0.00464	0.24		Exopodite
		D. magna	1.963	0.0468	0.3		Whole body
		D. obtusa	0.0669	0.00989	0.36		Exopodite
		D. parvula	0.01167	0.00519	0.28		Exopodite
		D. pulex	0.07144	0.005	0.282		Whole body, exopodite, SQ
		Holopedium gibberum	0.32	0.0058	0.22		Exopodite
		Leptodera kindtii	1.159	0.0158	0.28		Exopodite
		Scapholoberus kingi	0.0501	0.0025	0.16		Exopodite
M	Maxillipoda (Cirripedia)	Balanus amphitrite	16.4		1.07		Whole body
		Chthamalus depressus	2.7		1.23		Whole body
M	Maxillipoda (Copepoda)	Eurytemora affinus	0.023	0.00048	0.63		SQ (squashes)
		Pseudocalanus elongatus	0.084	0.0014	3.68		SQ
		P. minutus	0.086	0.0017	3.43		SQ
		P. moultoni	0.051	0.0015	4.37		SQ
		P. newmani	0.0505	0.00088	2.25		SQ
		Calanus finmarchicus	1.195	0.004	4.61		Whole body, SQ
		C. glacialis	2.58	0.0044	9.19		Whole body, SQ
		C. hyperboreus	0.711	0.0032	8.99		SQ
		C. marshallae	1.718	0.0018	10.74		SQ
		C. pacificus	0.804	0.0024	6.81		SQ
		C. sinicus	0.8	0.002	8.53		SQ
		Temora longicornis	0.1495	0.0004	1.31		SQ
M	Malacostraca (Amphipoda)	Anonyx nugax	1900	0.74	27		Gills
FW		Gammarus lacustris	24.2	0.073	14.06		Whole body
FW		G. minus	8.425	0.1242	2.07		Whole body
ST		Orchestia ochotensis	35.3	0.274	2.14		Various, embryo
FW	Malacostraca (Isopoda)	Caecidotea racovitzai	6.56	0.051	1.71		HE (haemocytes)
T		Armadillidium vulgare	161.3	0.204	1.96		HE (haemocytes)
T		Oniscus asellus	105		8.6		HE (haemocytes)
T		Porcellio scaber	42.3	0.309	5.65		HE (haemocytes)
M	Malacostraca (Decapoda)	Cancer anthonyi	546448	0.0364	1.72		Whole body
M		C. borealis	386885	0.0659	2.27		Testes
M		C. pagurus	1090164	0.1036	2.44		Muscle cells
M		Libinia emarginata	19126	0.1286	2.255		Whole body, testes
M		Maja brachydactyla	1185135	0.489	3.88		Coelomocytes
M		Carcinus mediterraneus	31600	0.03	1.155		Muscle cells, HE
M		Callinectes sapidus	248634	0.0226	2.13		Whole body, heart cells
M		Portunus pelagicus	186100	0.0452	2.31		Heart cells
T		Gecarcinus ruricola	328415	0.191	1.6		Not specified
M		Pachygrapsus crassipes	16667	0.4095	2.8		Whole body
T		Sesarma cookei	4326	0.972	4.2		Whole body
		Uca pugnax	1803	0.0241	2.54		Whole body, haemocytes
		Pagurus anomalus	2200	0.075	5.65		Whole body
		Orconectes limosus	22550	6	4.3		Haemocytes
		Panulirus gracilis	425000		5.55		Heart cells
		Chorocaris chacei	2260	0.092	14.175		Not specified, muscle cells
		Crangon septemspinosa	1240	0.033	9.92		Gills
		Macrobrachium acanthurus	2585.8	0.273	6.48		Whole body
		Microcaris fortunata	190	0.132	9		Not specified, muscle cells
		Palaemon adspersus	2900	0.12	9.21		Whole body, muscle cells
		Pandalus borealis	11290	0.742	8.53		Gills
		Rimicaris exoculata	1640	0.108	10		Not specified, muscle cells
		Sclerocrangon salebrosa	44630	4.5	40.89		Gills
		Spirontocaris spinus	499	1.3	13.22		Gills
		Penaeus vannamei	50350		2.549		Haemocytes, whole body
